# Supplementary material for: ZEB1‐mediated melanoma cell plasticity enhances resistance to MAPK inhibitors
Source: EMBO Mol Med. 2016 Sep 5;8(10):1143–61. doi: 10.15252/emmm.201505971 (PMC5048365; doi:10.15252/emmm.201505971)
Supplement: Supplementary file 3 — Source Data for Expanded View and Appendix [file EMMM-8-1143-s009.zip]

Archive with 8 entries (7 files):
- Source_Data_for_Expanded_View_and_Appendix/
- Source_Data_for_Expanded_View_and_Appendix/Source_Data_Figure_Appendix_S3.pdf
- Source_Data_for_Expanded_View_and_Appendix/Source_Data_Figure_Appendix_S4.pdf
- Source_Data_for_Expanded_View_and_Appendix/Source_Data_Figure_Appendix_S6.pdf
- Source_Data_for_Expanded_View_and_Appendix/Source_Data_Figure_Appendix_S8.pdf
- Source_Data_for_Expanded_View_and_Appendix/Source_Data_Figure_EV2.pdf
- Source_Data_for_Expanded_View_and_Appendix/Source_Data_Figure_EV3.pdf
- Source_Data_for_Expanded_View_and_Appendix/Source_Data_Figure_EV4.pdf
